# Supplementary material for: The interplay between Campylobacter and Helicobacter species and other gastrointestinal microbiota of commercial broiler chickens
Source: Gut Pathog. 2014 Jun 4;6:18. doi: 10.1186/1757-4749-6-18 (PMC4060860; doi:10.1186/1757-4749-6-18)
Supplement: Additional file 1 — Contribution of taxa to the similarity and dissimilarity between subgroups of chicken. Variables analyzed were the presence of C. jejuni, C. upsaliensis, H. pullorum, H. brantae and G. anatis derived from Table 2. The number of C. concisus positive samples was below the required threshold of 3 samples for statistical analysis. Percentage cut-off for contributing taxa was 95%. [file 1757-4749-6-18-S1.xlsx]

## Sheet: C. jejuni
Group Y (C. jejuni positive)
Average similarity: 31.73
Species	Av.Abund	Av.Sim	Sim/SD	Contrib%	Cum.%
lactobacillus	32.16	15.6	0.93	49.17	49.17
peptostreptococcaceae	20.32	8.64	0.7	27.22	76.38
streptococcus	4.39	1.12	0.48	3.52	79.91
ruminococcaceae	5.77	0.83	0.24	2.62	82.52
corynebacterium	1.96	0.58	0.54	1.84	84.36
brevibacterium	2.03	0.35	0.31	1.11	85.47
escherichia	1.7	0.34	0.36	1.06	86.52
alistipes	3.32	0.3	0.15	0.96	87.48
enterococcus	2.2	0.29	0.37	0.92	88.4
bacteroides	2.18	0.29	0.23	0.91	89.31
shigella	1.67	0.29	0.31	0.9	90.21
gallibacterium	2.59	0.22	0.17	0.7	90.91
campylobacter	1.77	0.22	0.42	0.69	91.59
staphylococcus	0.55	0.21	0.7	0.67	92.26
faecalibacterium	1.07	0.2	0.28	0.63	92.89
blautia	0.61	0.18	0.55	0.57	93.46
enterobacter	1.03	0.17	0.3	0.53	93.99
clostridium	0.56	0.15	0.52	0.49	94.48
escherichia_shigella	0.68	0.15	0.43	0.49	94.97
coprococcus	0.8	0.14	0.27	0.44	95.41
Group N (C. jejuni negative)
Average similarity: 30.48
Species	Av.Abund	Av.Sim	Sim/SD	Contrib%	Cum.%
lactobacillus	40.31	21.33	1	69.99	69.99
peptostreptococcaceae	17.94	4.02	0.37	13.19	83.18
corynebacterium	8.88	1.77	0.53	5.82	88.99
brevibacterium	2.92	0.72	0.53	2.36	91.35
streptococcus	1.91	0.33	0.66	1.1	92.45
ruminococcaceae	3.29	0.29	0.43	0.96	93.4
staphylococcus	0.87	0.24	0.55	0.78	94.18
enterococcus	2.34	0.16	0.63	0.52	94.71
brachybacterium	0.56	0.16	0.5	0.51	95.22
Groups Y & N
Average dissimilarity = 68.41
	Group Y	Group N
Species	Av.Abund	Av.Abund	Av.Diss	Diss/SD	Contrib%	Cum.%
lactobacillus	32.16	40.31	17.22	1.32	25.17	25.17
peptostreptococcaceae	20.32	17.94	12.5	1.15	18.28	43.45
corynebacterium	1.96	8.88	4.41	0.6	6.45	49.9
ruminococcaceae	5.77	3.29	3.82	0.61	5.58	55.48
streptococcus	4.39	1.91	2.46	0.72	3.6	59.07
enterococcus	2.2	2.34	1.93	0.51	2.83	61.9
brevibacterium	2.03	2.92	1.86	0.76	2.72	64.62
alistipes	3.32	0.5	1.79	0.44	2.62	67.24
bacteroides	2.18	1.59	1.66	0.57	2.42	69.66
acinetobacter	0.11	2.75	1.4	0.35	2.04	71.7
gallibacterium	2.59	0.03	1.3	0.39	1.89	73.59
bacillus	1.77	0.13	0.9	0.26	1.31	74.9
anderseniella	0.03	1.77	0.89	0.36	1.3	76.2
campylobacter	1.77	0	0.88	0.36	1.29	77.49
escherichia	1.7	0.25	0.88	0.59	1.29	78.79
shigella	1.67	0.24	0.87	0.56	1.27	80.06
faecalibacterium	1.07	0.9	0.78	0.7	1.14	81.2
enterobacter	1.03	0.17	0.55	0.55	0.8	82
acidovorax	0.07	1.06	0.54	0.49	0.79	82.8
paraprevotella	0.93	0.21	0.54	0.42	0.79	83.58
staphylococcus	0.55	0.87	0.47	0.88	0.68	84.27
stenotrophomonas	0	0.93	0.47	0.48	0.68	84.95
microbacterium	0.05	0.92	0.47	0.44	0.68	85.63
coprococcus	0.8	0.29	0.46	0.66	0.68	86.31
blautia	0.61	0.51	0.41	0.72	0.6	86.91
brachybacterium	0.46	0.56	0.38	0.87	0.56	87.47
escherichia_shigella	0.68	0.2	0.37	0.65	0.54	88.01
pseudobutyrivibrio	0.45	0.34	0.33	0.66	0.48	88.49
jeotgalicoccus	0.38	0.51	0.33	0.71	0.48	88.97
ignavigranum	0	0.57	0.28	0.32	0.41	89.39
sutterella	0.54	0.01	0.27	0.35	0.4	89.78
clostridium	0.56	0.1	0.26	0.63	0.39	90.17
ruminococcus	0.48	0.14	0.26	0.59	0.38	90.55
erwinia	0.46	0.07	0.24	0.55	0.36	90.91
ralstonia	0.02	0.47	0.24	0.37	0.35	91.26
pelomonas	0	0.47	0.23	0.32	0.34	91.6
anaerotruncus	0.21	0.28	0.22	0.53	0.32	91.92
helicobacter	0.4	0.06	0.21	0.54	0.3	92.22
prevotellaceae	0.37	0.01	0.19	0.29	0.27	92.5
sphagnum	0	0.37	0.19	0.32	0.27	92.77
atopostipes	0.24	0.27	0.18	0.84	0.26	93.03
candidatus_arthromitus	0.34	0.03	0.17	0.31	0.26	93.28
sphingomonas	0	0.33	0.16	0.33	0.24	93.52
serratia	0	0.32	0.16	0.4	0.24	93.76
lactococcus	0.19	0.22	0.16	0.62	0.23	93.98
phascolarctobacterium	0.15	0.18	0.15	0.55	0.21	94.2
moryella	0.08	0.23	0.15	0.42	0.21	94.41
thalassospira	0.09	0.23	0.15	0.52	0.21	94.63
dietzia	0.12	0.23	0.14	0.69	0.21	94.83
roseburia	0.18	0.1	0.12	0.74	0.17	95

## Sheet: C. upsaliensis
Group Y (C. upsaliensis positive)
Average similarity: 47.31
Species	Av.Abund	Av.Sim	Sim/SD	Contrib%	Cum.%
lactobacillus	51.21	29.6	1.76	62.56	62.56
peptostreptococcaceae	38	15.35	0.58	32.45	95
Group N (C. upsaliensis negative)
Average similarity: 29.94
Species	Av.Abund	Av.Sim	Sim/SD	Contrib%	Cum.%
lactobacillus	33.32	16.37	0.9	54.69	54.69
peptostreptococcaceae	17.49	6.23	0.57	20.81	75.49
corynebacterium	4.87	1.11	0.55	3.71	79.2
streptococcus	3.88	0.99	0.47	3.32	82.52
ruminococcaceae	5.37	0.82	0.24	2.75	85.27
brevibacterium	2.59	0.62	0.4	2.08	87.35
enterococcus	2.48	0.35	0.26	1.16	88.51
staphylococcus	0.72	0.25	0.66	0.85	89.36
bacteroides	2.11	0.25	0.17	0.82	90.18
faecalibacterium	1.09	0.21	0.29	0.71	90.89
alistipes	2.55	0.21	0.14	0.71	91.59
escherichia	1.21	0.17	0.26	0.58	92.18
blautia	0.63	0.17	0.49	0.58	92.75
shigella	1.21	0.15	0.23	0.52	93.27
jeotgalicoccus	0.47	0.14	0.59	0.47	93.74
brachybacterium	0.55	0.14	0.41	0.46	94.2
coprococcus	0.67	0.11	0.25	0.36	94.56
gallibacterium	1.84	0.11	0.12	0.36	94.92
escherichia_shigella	0.54	0.1	0.33	0.34	95.26
Groups Y & N
Average dissimilarity = 61.93
	Group N	Group Y
Species	Av.Abund	Av.Abund	Av.Diss	Diss/SD	Contrib%	Cum.%
lactobacillus	33.32	51.21	17.92	1.42	28.94	28.94
peptostreptococcaceae	17.49	38	16.8	1.45	27.13	56.07
ruminococcaceae	5.37	0.4	2.66	0.47	4.29	60.35
corynebacterium	4.87	0.16	2.39	0.46	3.86	64.22
streptococcus	3.88	0.08	1.91	0.59	3.08	67.29
campylobacter	1.02	2.28	1.4	0.74	2.26	69.55
alistipes	2.55	0.12	1.28	0.35	2.07	71.62
brevibacterium	2.59	0.1	1.27	0.58	2.05	73.67
enterococcus	2.48	0.11	1.22	0.4	1.97	75.64
bacteroides	2.11	0.64	1.21	0.52	1.96	77.6
gallibacterium	1.84	0.21	0.97	0.34	1.57	79.17
escherichia	1.21	0.95	0.87	0.69	1.4	80.57
shigella	1.21	0.73	0.79	0.61	1.28	81.85
bacillus	1.31	0.02	0.65	0.22	1.05	82.91
helicobacter	0.18	1.21	0.6	0.88	0.98	83.88
acinetobacter	1.16	0.01	0.58	0.22	0.94	84.82
faecalibacterium	1.09	0.2	0.55	0.57	0.89	85.7
enterobacter	0.75	0.52	0.52	0.63	0.84	86.54
paraprevotella	0.75	0.03	0.38	0.34	0.61	87.15
anderseniella	0.72	0	0.36	0.22	0.58	87.73
coprococcus	0.67	0.12	0.34	0.54	0.55	88.28
staphylococcus	0.72	0.15	0.32	0.71	0.51	88.79
escherichia_shigella	0.54	0.26	0.32	0.66	0.51	89.31
blautia	0.63	0.11	0.29	0.59	0.46	89.77
prevotellaceae	0.23	0.36	0.27	0.51	0.44	90.22
brachybacterium	0.55	0.01	0.27	0.63	0.44	90.66
acidovorax	0.46	0	0.23	0.31	0.37	91.03
pseudobutyrivibrio	0.45	0.06	0.23	0.53	0.37	91.4
jeotgalicoccus	0.47	0.02	0.23	0.62	0.37	91.77
erwinia	0.33	0.24	0.23	0.62	0.37	92.14
clostridium	0.41	0.25	0.22	0.65	0.36	92.5
sutterella	0.39	0.04	0.2	0.3	0.33	92.82
microbacterium	0.4	0	0.2	0.28	0.32	93.14
ruminococcus	0.39	0.05	0.19	0.48	0.31	93.45
stenotrophomonas	0.37	0	0.18	0.28	0.3	93.75
lactococcus	0.19	0.3	0.18	0.9	0.29	94.04
anaerotruncus	0.25	0.03	0.13	0.43	0.21	94.25
atopostipes	0.27	0.03	0.13	0.66	0.21	94.46
candidatus_arthromitus	0.25	0.02	0.13	0.27	0.21	94.66
megamonas	0.08	0.21	0.12	0.87	0.19	94.85
ignavigranum	0.22	0	0.11	0.19	0.18	95.03

## Sheet: H. pullorum
Group Y (H. pullorum positive)
Average similarity: 25.63
Species	Av.Abund	Av.Sim	Sim/SD	Contrib%	Cum.%
lactobacillus	21.79	5.98	0.74	23.32	23.32
peptostreptococcaceae	19.95	5.95	0.56	23.2	46.52
ruminococcaceae	9.34	2.66	0.44	10.39	56.92
streptococcus	7.6	2.13	0.65	8.3	65.22
bacteroides	5.72	1.69	0.5	6.6	71.82
alistipes	8.51	1.59	0.28	6.21	78.03
faecalibacterium	2.08	0.63	0.5	2.46	80.49
coprococcus	1.79	0.56	0.47	2.18	82.67
blautia	0.93	0.38	0.67	1.46	84.13
gallibacterium	3.18	0.36	0.23	1.39	85.52
clostridium	0.84	0.31	1.05	1.2	86.72
pseudobutyrivibrio	0.98	0.25	0.46	0.97	87.7
ruminococcus	0.73	0.24	0.5	0.95	88.64
sutterella	1.42	0.21	0.4	0.8	89.45
corynebacterium	0.66	0.16	0.45	0.64	90.08
megamonas	0.33	0.14	0.86	0.56	90.65
escherichia_shigella	0.49	0.14	0.84	0.55	91.2
escherichia	0.79	0.13	0.4	0.52	91.71
shigella	0.57	0.11	0.32	0.45	92.16
enterococcus	0.39	0.11	0.76	0.45	92.61
roseburia	0.36	0.11	0.47	0.44	93.05
campylobacter	0.44	0.1	0.76	0.4	93.45
anaerotruncus	0.43	0.1	0.43	0.4	93.84
helicobacter	0.66	0.1	0.48	0.39	94.23
staphylococcus	0.34	0.09	0.64	0.37	94.6
barnesiella	0.55	0.09	0.52	0.36	94.96
subdoligranulum	0.17	0.08	0.89	0.31	95.27
Group N (H. pullorum negative)
Average similarity: 34.60
Species	Av.Abund	Av.Sim	Sim/SD	Contrib%	Cum.%
lactobacillus	38.92	21.78	1.12	62.96	62.96
peptostreptococcaceae	19.34	6.99	0.57	20.2	83.16
corynebacterium	5.51	1.29	0.57	3.74	86.9
brevibacterium	2.92	0.75	0.42	2.18	89.07
streptococcus	2.32	0.51	0.4	1.48	90.56
enterococcus	2.79	0.38	0.24	1.1	91.66
ruminococcaceae	3.6	0.33	0.19	0.94	92.6
staphylococcus	0.76	0.27	0.67	0.78	93.38
escherichia	1.3	0.18	0.25	0.52	93.9
shigella	1.34	0.17	0.22	0.49	94.39
brachybacterium	0.6	0.15	0.41	0.44	94.83
jeotgalicoccus	0.49	0.14	0.53	0.39	95.22
Groups Y & N
Average dissimilarity = 72.80
	Group N	Group Y
Species	Av.Abund	Av.Abund	Av.Diss	Diss/SD	Contrib%	Cum.%
lactobacillus	38.92	21.79	17.36	1.26	23.84	23.84
peptostreptococcaceae	19.34	19.95	12.1	1.13	16.63	40.46
ruminococcaceae	3.6	9.34	5.37	0.88	7.37	47.83
alistipes	0.51	8.51	4.29	0.7	5.9	53.73
streptococcus	2.32	7.6	3.79	0.86	5.21	58.94
bacteroides	0.88	5.72	2.94	0.9	4.04	62.98
corynebacterium	5.51	0.66	2.67	0.49	3.67	66.65
gallibacterium	1.24	3.18	2.04	0.6	2.8	69.45
brevibacterium	2.92	0.36	1.45	0.64	1.99	71.44
enterococcus	2.79	0.39	1.41	0.44	1.94	73.37
faecalibacterium	0.69	2.08	1.1	0.94	1.51	74.88
coprococcus	0.28	1.79	0.89	0.94	1.22	76.11
escherichia	1.3	0.79	0.86	0.64	1.17	77.28
paraprevotella	0.46	1.42	0.85	0.52	1.17	78.45
shigella	1.34	0.57	0.81	0.58	1.11	79.56
campylobacter	1.35	0.44	0.79	0.36	1.09	80.65
bacillus	1.51	0.07	0.75	0.24	1.04	81.68
sutterella	0.04	1.42	0.71	0.6	0.98	82.66
acinetobacter	1.35	0.01	0.68	0.24	0.93	83.59
pseudobutyrivibrio	0.24	0.98	0.51	0.87	0.71	84.3
prevotellaceae	0.02	1.01	0.51	0.5	0.7	84.99
enterobacter	0.84	0.33	0.5	0.56	0.69	85.68
blautia	0.47	0.93	0.5	1.03	0.69	86.36
anderseniella	0.84	0	0.42	0.24	0.57	86.94
clostridium	0.27	0.84	0.41	0.86	0.57	87.51
ruminococcus	0.25	0.73	0.4	0.91	0.55	88.06
candidatus_arthromitus	0.08	0.75	0.4	0.45	0.55	88.61
escherichia_shigella	0.52	0.49	0.38	0.75	0.52	89.13
staphylococcus	0.76	0.34	0.37	0.85	0.51	89.64
helicobacter	0.17	0.66	0.35	0.67	0.48	90.13
brachybacterium	0.6	0.16	0.31	0.74	0.43	90.56
barnesiella	0.02	0.55	0.28	0.62	0.38	90.94
acidovorax	0.54	0	0.27	0.34	0.37	91.31
anaerotruncus	0.18	0.43	0.26	0.77	0.36	91.67
jeotgalicoccus	0.49	0.19	0.25	0.69	0.34	92.01
erwinia	0.36	0.21	0.23	0.6	0.32	92.33
microbacterium	0.47	0	0.23	0.3	0.32	92.65
stenotrophomonas	0.43	0	0.22	0.31	0.3	92.94
rikenella	0.08	0.35	0.2	0.75	0.27	93.21
roseburia	0.09	0.36	0.19	0.95	0.25	93.47
phascolarctobacterium	0.12	0.32	0.18	0.76	0.25	93.72
lactococcus	0.19	0.26	0.18	0.64	0.24	93.96
parabacteroides	0.08	0.32	0.17	0.82	0.23	94.19
megamonas	0.02	0.33	0.16	1.11	0.22	94.41
atopostipes	0.26	0.19	0.16	0.83	0.22	94.63
synergistaceae	0.01	0.28	0.14	0.43	0.2	94.82
flavonifractor	0.02	0.26	0.13	0.83	0.18	95.01

## Sheet: H. brantae
Group Y (H. brantae positive)
Average similarity: 37.67
Species	Av.Abund	Av.Sim	Sim/SD	Contrib%	Cum.%
lactobacillus	33.88	19.57	1.21	51.95	51.95
peptostreptococcaceae	22.81	11.1	0.88	29.46	81.41
corynebacterium	6.39	1.29	0.49	3.41	84.83
streptococcus	4.03	1.05	0.56	2.8	87.63
brevibacterium	2.43	0.56	0.42	1.49	89.12
ruminococcaceae	2.55	0.39	0.32	1.03	90.16
enterococcus	2	0.3	0.53	0.79	90.94
staphylococcus	0.79	0.27	0.67	0.72	91.66
gallibacterium	2.84	0.25	0.17	0.66	92.32
alistipes	3.25	0.23	0.11	0.61	92.93
escherichia	1.04	0.19	0.31	0.51	93.44
shigella	1.04	0.17	0.29	0.44	93.88
bacteroides	1.38	0.15	0.22	0.4	94.28
blautia	0.42	0.14	0.75	0.38	94.66
jeotgalicoccus	0.48	0.14	0.69	0.36	95.02
Group N (H. brantae negative)
Average similarity: 23.97
Species	Av.Abund	Av.Sim	Sim/SD	Contrib%	Cum.%
lactobacillus	36.68	15.48	0.68	64.56	64.56
peptostreptococcaceae	14.86	2.61	0.28	10.87	75.43
ruminococcaceae	8.14	1.28	0.24	5.33	80.76
corynebacterium	1.69	0.55	0.61	2.28	83.04
streptococcus	2.78	0.44	0.26	1.83	84.87
brevibacterium	2.23	0.34	0.35	1.43	86.31
faecalibacterium	1.57	0.32	0.28	1.32	87.63
bacteroides	2.79	0.28	0.15	1.17	88.8
blautia	0.79	0.17	0.36	0.71	89.51
enterococcus	2.59	0.17	0.24	0.7	90.21
alistipes	1.03	0.16	0.23	0.68	90.89
staphylococcus	0.48	0.16	0.65	0.65	91.54
paraprevotella	1.49	0.15	0.16	0.65	92.19
acidovorax	1	0.14	0.37	0.58	92.77
acinetobacter	2.47	0.13	0.47	0.53	93.3
escherichia	1.4	0.12	0.24	0.49	93.79
shigella	1.33	0.1	0.22	0.4	94.18
ruminococcus	0.55	0.09	0.33	0.35	94.54
coprococcus	0.62	0.08	0.22	0.35	94.89
brachybacterium	0.43	0.08	0.35	0.33	95.22
Groups Y & N
Average dissimilarity = 69.99
	Group Y	Group N
Species	Av.Abund	Av.Abund	Av.Diss	Diss/SD	Contrib%	Cum.%
lactobacillus	33.88	36.68	17.67	1.36	25.25	25.25
peptostreptococcaceae	22.81	14.86	12.77	1.22	18.25	43.49
ruminococcaceae	2.55	8.14	4.61	0.66	6.59	50.08
corynebacterium	6.39	1.69	3.22	0.53	4.6	54.69
streptococcus	4.03	2.78	2.61	0.76	3.73	58.42
alistipes	3.25	1.03	1.98	0.47	2.83	61.25
enterococcus	2	2.59	1.96	0.52	2.8	64.05
bacteroides	1.38	2.79	1.82	0.6	2.6	66.64
brevibacterium	2.43	2.23	1.78	0.72	2.54	69.19
gallibacterium	2.84	0.07	1.43	0.41	2.04	71.23
acinetobacter	0.02	2.47	1.23	0.33	1.76	72.99
escherichia	1.04	1.4	1.02	0.62	1.46	74.45
shigella	1.04	1.33	1.01	0.59	1.45	75.9
bacillus	1.94	0.15	0.98	0.27	1.4	77.3
campylobacter	1.59	0.52	0.96	0.38	1.37	78.67
faecalibacterium	0.6	1.57	0.89	0.75	1.27	79.95
paraprevotella	0.09	1.49	0.77	0.5	1.1	81.04
anderseniella	0.09	1.43	0.74	0.32	1.06	82.1
enterobacter	0.62	0.87	0.64	0.59	0.91	83.01
coprococcus	0.61	0.62	0.51	0.69	0.73	83.74
acidovorax	0	1	0.5	0.48	0.71	84.45
blautia	0.42	0.79	0.45	0.77	0.64	85.09
escherichia_shigella	0.45	0.6	0.42	0.68	0.6	85.7
staphylococcus	0.79	0.48	0.41	0.87	0.59	86.29
stenotrophomonas	0	0.79	0.4	0.44	0.57	86.85
microbacterium	0.1	0.72	0.39	0.39	0.55	87.41
brachybacterium	0.55	0.43	0.37	0.82	0.53	87.93
pseudobutyrivibrio	0.35	0.5	0.35	0.7	0.5	88.44
ruminococcus	0.22	0.55	0.32	0.63	0.45	88.89
sutterella	0.55	0.07	0.3	0.37	0.43	89.32
jeotgalicoccus	0.48	0.33	0.29	0.75	0.42	89.74
clostridium	0.45	0.32	0.29	0.67	0.42	90.16
erwinia	0.28	0.39	0.28	0.59	0.41	90.56
prevotellaceae	0.09	0.46	0.26	0.34	0.38	90.94
ignavigranum	0	0.48	0.24	0.29	0.34	91.28
helicobacter	0.48	0	0.24	0.59	0.34	91.62
anaerotruncus	0.1	0.42	0.23	0.57	0.33	91.96
ralstonia	0.02	0.41	0.21	0.35	0.3	92.25
pelomonas	0	0.4	0.2	0.29	0.28	92.54
candidatus_arthromitus	0.37	0.04	0.19	0.33	0.27	92.81
atopostipes	0.36	0.1	0.17	0.82	0.25	93.06
sphagnum	0	0.32	0.16	0.29	0.23	93.28
thalassospira	0.03	0.3	0.16	0.57	0.22	93.5
lactococcus	0.3	0.07	0.15	0.62	0.21	93.71
barnesiella	0.07	0.25	0.15	0.42	0.21	93.92
phascolarctobacterium	0.13	0.21	0.14	0.56	0.21	94.13
moryella	0.05	0.26	0.14	0.43	0.2	94.33
sphingomonas	0.01	0.27	0.14	0.3	0.2	94.52
serratia	0	0.27	0.14	0.37	0.2	94.72
rikenella	0.12	0.17	0.13	0.53	0.19	94.91
ruania	0.12	0.17	0.13	0.53	0.18	95.09

## Sheet: G. anatis
Group Y (G. anatis positive)
Average similarity: 47.28
Species	Av.Abund	Av.Sim	Sim/SD	Contrib%	Cum.%
lactobacillus	42.48	27.64	1.81	58.46	58.46
peptostreptococcaceae	25.56	13.73	0.97	29.03	87.49
corynebacterium	5.56	1.04	0.61	2.2	89.69
streptococcus	3.66	0.7	0.44	1.49	91.18
brevibacterium	2.91	0.65	0.39	1.37	92.55
enterococcus	2.42	0.4	0.44	0.84	93.4
gallibacterium	3.07	0.33	0.22	0.7	94.1
staphylococcus	0.88	0.33	0.74	0.69	94.79
escherichia	1.25	0.29	0.37	0.61	95.4
Group N (G. anatis negative)
Average similarity: 20.45
Species	Av.Abund	Av.Sim	Sim/SD	Contrib%	Cum.%
lactobacillus	26.03	8.55	0.54	41.81	41.81
ruminococcaceae	10.2	2.59	0.39	12.67	54.48
peptostreptococcaceae	12.09	1.84	0.27	8.98	63.46
bacteroides	4.13	0.89	0.31	4.33	67.79
streptococcus	3.33	0.81	0.42	3.96	71.74
alistipes	5.04	0.77	0.26	3.76	75.5
faecalibacterium	2.05	0.65	0.46	3.17	78.68
corynebacterium	3.03	0.64	0.45	3.15	81.83
blautia	1.05	0.34	0.52	1.64	83.47
brevibacterium	1.67	0.31	0.33	1.53	84.99
coprococcus	1.21	0.31	0.39	1.5	86.49
pseudobutyrivibrio	0.82	0.21	0.39	1.04	87.53
ruminococcus	0.71	0.17	0.43	0.84	88.37
paraprevotella	1.44	0.17	0.18	0.83	89.19
staphylococcus	0.4	0.12	0.57	0.58	89.78
clostridium	0.44	0.11	0.63	0.54	90.31
enterococcus	2.04	0.1	0.54	0.51	90.82
roseburia	0.31	0.1	0.47	0.49	91.31
anaerotruncus	0.49	0.1	0.36	0.47	91.79
subdoligranulum	0.19	0.09	0.7	0.44	92.23
brachybacterium	0.52	0.09	0.3	0.42	92.65
microbacterium	0.76	0.07	0.35	0.35	93
jeotgalicoccus	0.3	0.07	0.43	0.35	93.35
parabacteroides	0.27	0.07	0.38	0.35	93.69
acidovorax	0.84	0.06	0.19	0.3	93.99
phascolarctobacterium	0.33	0.06	0.3	0.3	94.29
escherichia_shigella	0.54	0.06	0.3	0.28	94.57
stenotrophomonas	0.73	0.06	0.19	0.28	94.85
bacillus	0.18	0.06	0.49	0.27	95.12
Groups Y & N
Average dissimilarity = 73.26
	Group Y	Group N
Species	Av.Abund	Av.Abund	Av.Diss	Diss/SD	Contrib%	Cum.%
lactobacillus	42.48	26.03	18.36	1.47	25.06	25.06
peptostreptococcaceae	25.56	12.09	13.42	1.33	18.32	43.38
ruminococcaceae	0.52	10.2	5.06	0.71	6.91	50.29
corynebacterium	5.56	3.03	3.33	0.55	4.54	54.83
streptococcus	3.66	3.33	2.6	0.75	3.55	58.38
alistipes	0.08	5.04	2.51	0.52	3.43	61.81
bacteroides	0.19	4.13	2.07	0.66	2.83	64.64
enterococcus	2.42	2.04	1.92	0.52	2.62	67.26
brevibacterium	2.91	1.67	1.76	0.73	2.4	69.67
gallibacterium	3.07	0	1.53	0.43	2.09	71.76
acinetobacter	0.11	2.18	1.12	0.31	1.53	73.29
campylobacter	0.62	1.77	1.1	0.39	1.5	74.79
bacillus	2.02	0.18	1.04	0.28	1.42	76.2
escherichia	1.25	1.11	1.01	0.63	1.38	77.58
faecalibacterium	0.15	2.05	1.01	0.83	1.38	78.96
shigella	1.21	1.11	1	0.6	1.36	80.32
paraprevotella	0.05	1.44	0.73	0.49	0.99	81.31
anderseniella	0.04	1.39	0.7	0.32	0.96	82.27
enterobacter	0.73	0.72	0.63	0.59	0.85	83.12
coprococcus	0.13	1.21	0.61	0.75	0.83	83.95
blautia	0.19	1.05	0.5	0.84	0.68	84.63
acidovorax	0.07	0.84	0.44	0.44	0.6	85.23
staphylococcus	0.88	0.4	0.43	0.88	0.58	85.81
pseudobutyrivibrio	0.07	0.82	0.41	0.76	0.57	86.38
escherichia_shigella	0.49	0.54	0.41	0.68	0.56	86.94
microbacterium	0.03	0.76	0.38	0.4	0.52	87.46
brachybacterium	0.48	0.52	0.38	0.82	0.52	87.98
sutterella	0.03	0.74	0.38	0.41	0.51	88.5
stenotrophomonas	0	0.73	0.37	0.42	0.5	89
ruminococcus	0.08	0.71	0.35	0.68	0.47	89.47
jeotgalicoccus	0.52	0.3	0.3	0.74	0.4	89.88
clostridium	0.37	0.44	0.29	0.67	0.4	90.27
erwinia	0.33	0.32	0.28	0.59	0.38	90.66
prevotellaceae	0.08	0.44	0.25	0.34	0.34	91
anaerotruncus	0.02	0.49	0.25	0.61	0.34	91.34
helicobacter	0.35	0.19	0.23	0.58	0.31	91.65
ignavigranum	0	0.45	0.22	0.28	0.3	91.95
candidatus_arthromitus	0.38	0.05	0.2	0.33	0.27	92.23
ralstonia	0.01	0.39	0.2	0.34	0.27	92.49
pelomonas	0	0.37	0.18	0.28	0.25	92.75
atopostipes	0.22	0.28	0.18	0.84	0.25	92.99
phascolarctobacterium	0.02	0.33	0.17	0.62	0.23	93.22
lactococcus	0.34	0.04	0.16	0.65	0.22	93.44
rikenella	0.01	0.31	0.16	0.58	0.21	93.65
roseburia	0.02	0.31	0.15	0.84	0.21	93.86
barnesiella	0.01	0.3	0.15	0.45	0.21	94.07
thalassospira	0.02	0.29	0.15	0.55	0.2	94.27
sphagnum	0	0.29	0.15	0.28	0.2	94.47
moryella	0.01	0.28	0.14	0.45	0.19	94.67
parabacteroides	0.02	0.27	0.14	0.75	0.19	94.85
dietzia	0.14	0.18	0.13	0.66	0.18	95.03
