# Supplementary material for: The interplay between Campylobacter and Helicobacter species and other gastrointestinal microbiota of commercial broiler chickens
Source: Gut Pathog. 2014 Jun 4;6:18. doi: 10.1186/1757-4749-6-18 (PMC4060860; doi:10.1186/1757-4749-6-18)
Supplement: Additional file 2 — Contribution of taxa to the similarity and dissimilarity between subgroups of chicken. Variables analyzed were the presence of C. concisus and H. pullorum derived from Table 3. Percentage cut-off for contributing taxa was 95%. [file 1757-4749-6-18-S2.xlsx]

## Sheet: C. concisus
Group Y (C. concisus positive)
Average similarity: 47.22
Species	Av.Abund	Av.Sim	Sim/SD	Contrib%	Cum.%
lactobacillus	43.99	26.41	1.55	55.94	55.94
peptostreptococcaceae	29.06	16.68	1.04	35.32	91.25
corynebacterium	2.43	0.58	0.68	1.22	92.47
streptococcus	2.79	0.45	0.36	0.94	93.42
brevibacterium	1.72	0.33	0.75	0.7	94.12
enterococcus	0.76	0.25	0.56	0.52	94.64
campylobacter	3.66	0.24	0.53	0.52	95.16
Group N (C. concisus negative)
Average similarity: 27.44
Species	Av.Abund	Av.Sim	Sim/SD	Contrib%	Cum.%
lactobacillus	32.45	15.29	0.84	55.74	55.74
peptostreptococcaceae	16.68	4.93	0.47	17.97	73.71
ruminococcaceae	6.2	1.05	0.26	3.81	77.52
corynebacterium	5	0.97	0.49	3.53	81.05
streptococcus	3.72	0.85	0.44	3.08	84.13
brevibacterium	2.53	0.53	0.35	1.93	86.06
bacteroides	2.47	0.33	0.19	1.2	87.26
enterococcus	2.68	0.33	0.21	1.2	88.45
alistipes	2.94	0.27	0.15	0.97	89.42
faecalibacterium	1.25	0.26	0.31	0.96	90.39
staphylococcus	0.7	0.22	0.59	0.82	91.2
blautia	0.7	0.19	0.48	0.69	91.89
escherichia	1.21	0.16	0.26	0.58	92.47
coprococcus	0.76	0.14	0.27	0.49	92.97
shigella	1.16	0.13	0.22	0.47	93.43
jeotgalicoccus	0.45	0.12	0.53	0.43	93.86
brachybacterium	0.47	0.11	0.39	0.42	94.28
clostridium	0.46	0.11	0.46	0.41	94.69
escherichia_shigella	0.55	0.1	0.33	0.36	95.05
Groups Y & N
Average dissimilarity = 63.74
	Group Y	Group N
Species	Av.Abund	Av.Abund	Av.Diss	Diss/SD	Contrib%	Cum.%
lactobacillus	43.99	32.45	17.11	1.39	26.85	26.85
peptostreptococcaceae	29.06	16.68	13.29	1.48	20.85	47.7
ruminococcaceae	0.4	6.2	3.07	0.52	4.82	52.52
corynebacterium	2.43	5	2.81	0.53	4.41	56.93
streptococcus	2.79	3.72	2.43	0.77	3.81	60.74
campylobacter	3.66	0.41	1.89	0.5	2.97	63.7
gallibacterium	2.32	1.5	1.73	0.51	2.71	66.41
brevibacterium	1.72	2.53	1.6	0.72	2.51	68.92
alistipes	0.2	2.94	1.5	0.39	2.36	71.28
enterococcus	0.76	2.68	1.47	0.47	2.31	73.58
bacteroides	0.25	2.47	1.27	0.5	2	75.58
shigella	1.18	1.16	0.96	0.65	1.51	77.09
escherichia	1.1	1.21	0.93	0.66	1.46	78.55
bacillus	0.16	1.49	0.77	0.24	1.2	79.76
acinetobacter	0.21	1.29	0.72	0.26	1.13	80.89
faecalibacterium	0.16	1.25	0.62	0.61	0.98	81.86
enterobacter	0.64	0.75	0.58	0.63	0.91	82.77
paraprevotella	0.07	0.85	0.44	0.37	0.7	83.47
anderseniella	0.04	0.83	0.42	0.25	0.66	84.13
brachybacterium	0.58	0.47	0.41	0.8	0.64	84.77
coprococcus	0.11	0.76	0.39	0.58	0.61	85.38
staphylococcus	0.54	0.7	0.38	0.9	0.6	85.98
escherichia_shigella	0.38	0.55	0.36	0.7	0.57	86.55
blautia	0.17	0.7	0.33	0.65	0.51	87.06
helicobacter	0.57	0.19	0.32	0.9	0.51	87.57
acidovorax	0.07	0.52	0.28	0.36	0.44	88.01
jeotgalicoccus	0.32	0.45	0.27	0.76	0.42	88.43
pseudobutyrivibrio	0.06	0.51	0.26	0.58	0.41	88.84
microbacterium	0.08	0.44	0.24	0.32	0.38	89.22
erwinia	0.23	0.35	0.24	0.61	0.37	89.6
clostridium	0.17	0.46	0.23	0.62	0.37	89.96
sutterella	0.03	0.45	0.23	0.32	0.36	90.33
ruminococcus	0.04	0.45	0.22	0.52	0.35	90.67
stenotrophomonas	0	0.43	0.22	0.31	0.34	91.01
sphingobacteriaceae	0.41	0.03	0.21	0.48	0.33	91.34
atopostipes	0.36	0.22	0.21	0.85	0.33	91.67
candidatus_arthromitus	0.14	0.26	0.18	0.36	0.28	91.95
yaniella	0.31	0.08	0.17	0.57	0.27	92.21
prevotellaceae	0.05	0.3	0.17	0.29	0.26	92.48
arthrobacter	0.3	0.11	0.17	0.6	0.26	92.74
lactococcus	0.24	0.19	0.16	0.81	0.25	92.99
ruania	0.24	0.11	0.16	0.55	0.25	93.24
anaerotruncus	0.03	0.29	0.15	0.46	0.24	93.47
bacillaceae	0.28	0.03	0.15	0.55	0.23	93.71
dietzia	0.19	0.15	0.14	0.64	0.22	93.92
virgibacillus	0.25	0.02	0.13	0.64	0.21	94.13
ignavigranum	0	0.26	0.13	0.21	0.2	94.33
ralstonia	0.04	0.22	0.13	0.28	0.2	94.53
pelomonas	0	0.21	0.11	0.21	0.17	94.7
ureaplasma	0.2	0.04	0.11	0.73	0.17	94.87
phascolarctobacterium	0.02	0.2	0.1	0.47	0.16	95.03

## Sheet: H. pullorum
Group Y (H. pullorum positive)
Average similarity: 27.54
Species	Av.Abund	Av.Sim	Sim/SD	Contrib%	Cum.%
lactobacillus	30.14	12.56	0.77	45.6	45.6
peptostreptococcaceae	17.17	5.66	0.63	20.57	66.16
ruminococcaceae	7	1.64	0.39	5.97	72.13
streptococcus	5.95	1.61	0.6	5.84	77.97
bacteroides	4.05	0.85	0.35	3.08	81.04
alistipes	5.98	0.77	0.2	2.8	83.84
corynebacterium	6.23	0.43	0.64	1.57	85.41
faecalibacterium	1.56	0.39	0.44	1.42	86.83
coprococcus	1.38	0.36	0.42	1.32	88.15
blautia	0.73	0.27	0.67	0.98	89.14
clostridium	0.63	0.2	0.84	0.74	89.87
brevibacterium	0.7	0.2	0.5	0.73	90.6
gallibacterium	2.27	0.2	0.19	0.73	91.33
pseudobutyrivibrio	0.78	0.18	0.43	0.66	91.99
staphylococcus	0.56	0.16	0.71	0.6	92.59
ruminococcus	0.56	0.15	0.43	0.55	93.14
enterococcus	2.53	0.14	0.56	0.5	93.64
sutterella	1	0.1	0.27	0.35	93.99
atopostipes	0.23	0.09	0.86	0.33	94.32
jeotgalicoccus	0.53	0.09	0.67	0.32	94.64
megamonas	0.25	0.08	0.64	0.31	94.94
escherichia	0.57	0.07	0.32	0.27	95.21
Group N (H. pullorum negative)
Average similarity: 33.07
Species	Av.Abund	Av.Sim	Sim/SD	Contrib%	Cum.%
lactobacillus	37.39	19.89	1.05	60.17	60.17
peptostreptococcaceae	20.57	7.44	0.56	22.49	82.66
corynebacterium	3.55	1.13	0.58	3.43	86.09
brevibacterium	3.13	0.77	0.38	2.32	88.41
streptococcus	2.35	0.49	0.38	1.47	89.88
ruminococcaceae	3.89	0.32	0.16	0.96	90.84
enterococcus	2.11	0.29	0.39	0.88	91.72
staphylococcus	0.71	0.24	0.66	0.74	92.45
escherichia	1.48	0.23	0.28	0.69	93.14
shigella	1.52	0.21	0.25	0.64	93.78
brachybacterium	0.61	0.14	0.36	0.43	94.21
enterobacter	0.96	0.13	0.25	0.41	94.62
jeotgalicoccus	0.37	0.12	0.52	0.38	94.99
blautia	0.5	0.11	0.4	0.32	95.31
Groups Y & N
Average dissimilarity = 69.18
	Group Y	Group N
Species	Av.Abund	Av.Abund	Av.Diss	Diss/SD	Contrib%	Cum.%
lactobacillus	30.14	37.39	16.73	1.27	24.18	24.18
peptostreptococcaceae	17.17	20.57	11.71	1.13	16.93	41.11
ruminococcaceae	7	3.89	4.54	0.74	6.56	47.67
corynebacterium	6.23	3.55	4.07	0.54	5.88	53.55
streptococcus	5.95	2.35	3.16	0.8	4.57	58.12
alistipes	5.98	0.58	3.1	0.57	4.48	62.6
bacteroides	4.05	0.98	2.23	0.72	3.22	65.83
enterococcus	2.53	2.11	1.98	0.52	2.87	68.69
gallibacterium	2.27	1.4	1.69	0.5	2.44	71.14
brevibacterium	0.7	3.13	1.58	0.68	2.28	73.41
faecalibacterium	1.56	0.75	0.91	0.81	1.31	74.73
escherichia	0.57	1.48	0.87	0.6	1.25	75.98
bacillus	0.11	1.7	0.86	0.25	1.24	77.22
shigella	0.41	1.52	0.84	0.56	1.22	78.43
campylobacter	0.31	1.54	0.84	0.36	1.22	79.65
acinetobacter	0	1.54	0.77	0.26	1.12	80.77
coprococcus	1.38	0.25	0.71	0.81	1.02	81.79
paraprevotella	1.04	0.5	0.7	0.47	1.02	82.8
enterobacter	0.23	0.96	0.53	0.55	0.76	83.56
sutterella	1	0.05	0.51	0.48	0.73	84.3
anderseniella	0.01	0.95	0.48	0.26	0.69	84.99
blautia	0.73	0.5	0.44	0.87	0.63	85.62
pseudobutyrivibrio	0.78	0.24	0.43	0.79	0.62	86.24
staphylococcus	0.56	0.71	0.41	0.88	0.59	86.83
escherichia_shigella	0.35	0.59	0.37	0.68	0.53	87.36
prevotellaceae	0.71	0.02	0.36	0.41	0.52	87.88
clostridium	0.63	0.29	0.34	0.76	0.49	88.37
brachybacterium	0.27	0.61	0.34	0.8	0.49	88.86
ruminococcus	0.56	0.27	0.34	0.76	0.49	89.35
jeotgalicoccus	0.53	0.37	0.33	0.7	0.48	89.83
acidovorax	0	0.62	0.31	0.36	0.45	90.28
candidatus_arthromitus	0.53	0.09	0.3	0.39	0.43	90.71
helicobacter	0.47	0.19	0.28	0.6	0.4	91.11
microbacterium	0	0.53	0.27	0.33	0.38	91.49
stenotrophomonas	0	0.49	0.25	0.33	0.36	91.85
erwinia	0.15	0.41	0.24	0.57	0.34	92.19
anaerotruncus	0.31	0.2	0.22	0.63	0.32	92.51
lactococcus	0.35	0.13	0.2	0.69	0.28	92.79
barnesiella	0.38	0.03	0.2	0.5	0.28	93.08
atopostipes	0.23	0.26	0.16	0.88	0.24	93.31
rikenella	0.25	0.09	0.15	0.62	0.22	93.54
phascolarctobacterium	0.23	0.13	0.15	0.64	0.22	93.76
roseburia	0.28	0.1	0.15	0.83	0.22	93.98
ignavigranum	0	0.3	0.15	0.22	0.21	94.19
parabacteroides	0.23	0.08	0.13	0.72	0.19	94.39
ralstonia	0	0.26	0.13	0.27	0.19	94.58
thalassospira	0.14	0.15	0.12	0.54	0.18	94.75
pelomonas	0	0.25	0.12	0.23	0.18	94.93
megamonas	0.25	0.02	0.12	0.88	0.17	95.11
